# Supplementary material for: Polyoxometalate-Decorated Gold Nanoparticles Inhibit β-Amyloid Aggregation and Cross the Blood–Brain Barrier in a µphysiological Model
Source: Nanomaterials (Basel). 2023 Oct 3;13(19):2697. doi: 10.3390/nano13192697 (PMC10574493; doi:10.3390/nano13192697)
Supplement: Supplementary file 1 [file nanomaterials-13-02697-s001.zip]

Archive with 1 entries (1 files):
- nanomaterials-2637243-supplementary.pdf
